# Supplementary material for: The NIN-Like Protein OsNLP2 Negatively Regulates Ferroptotic Cell Death and Immune Responses to Magnaporthe oryzae in Rice
Source: Antioxidants (Basel). 2022 Sep 12;11(9):1795. doi: 10.3390/antiox11091795 (PMC9495739; doi:10.3390/antiox11091795)
Supplement: Supplementary file 1 [file antioxidants-11-01795-s001.zip]

Archive with 4 entries (2 files):
- antioxidants-1888378-supplementary/
- antioxidants-1888378-supplementary/Supplementary Files/
- antioxidants-1888378-supplementary/Supplementary Files/supplementary tables.pdf
- antioxidants-1888378-supplementary/Supplementary Files/Supplemetary figures.pdf
